# Supplementary material for: BSAlign: A Library for Nucleotide Sequence Alignment
Source: Genomics Proteomics Bioinformatics. 2024 Mar 14;22(2):qzae025. doi: 10.1093/gpbjnl/qzae025 (PMC12016559; doi:10.1093/gpbjnl/qzae025)
Supplement: qzae025_Supplementary_Data [file qzae025_supplementary_data.zip]

Archive with 5 entries (5 files):
- File S1.docx
- Supplementary material captions.docx
- Table S1.docx
- Table S2.docx
- FigureS1.pdf
